# Supplementary material for: The critical role of Hedgehog-responsive mesenchymal progenitors in meniscus development and injury repair
Source: eLife. 2021 Jun 4;10:e62917. doi: 10.7554/eLife.62917 (PMC8177886; doi:10.7554/eLife.62917)
Supplement: Figure 1—source data 1. [file elife-62917-fig1-data1.xlsx]

## Sheet: Sheet1
Fig. 1E	Ihh									Fig. 1E	Dhh									Fig. 1E	Ptch1									Fig. 1E	Smo
1W	1.03	0.85	1.22	0.94						1W	1.06	0.89	1.17	0.9						1W	1.1	1.27	0.88	0.81						1W	1.3	1.29	0.8	0.74
4W	4.17	4.2	3.58	3.81						4W	1.06	0.75	0.97	1.23						4W	5.78	7.06	7.84	9.13						4W	2.15	1.8	1.89	1.44
8W	3.56	3.78	3.39	3.48						8W	1.64	2.25	1.01	1.59						8W	5.43	5.58	3.43	3.76						8W	1.3	1.52	1.03	1.26
Number of families	1									Number of families	1									Number of families	1									Number of families	1
Number of comparisons per family	3									Number of comparisons per family	3									Number of comparisons per family	3									Number of comparisons per family	3
Alpha	0.05									Alpha	0.05									Alpha	0.05									Alpha	0.05
Tukey's multiple comparisons test	Mean Diff.	95.00% CI of diff.	Significant?	Summary	Adjusted P Value					Tukey's multiple comparisons test	Mean Diff.	95.00% CI of diff.	Significant?	Summary	Adjusted P Value					Tukey's multiple comparisons test	Mean Diff.	95.00% CI of diff.	Significant?	Summary	Adjusted P Value					Tukey's multiple comparisons test	Mean Diff.	95.00% CI of diff.	Significant?	Summary	Adjusted P Value
1W vs. 4W	-2.93	-3.359 to -2.501	Yes	****	<0.0001	A-B				1W vs. 4W	0.0025	-0.6371 to 0.6421	No	ns	>0.9999	A-B				1W vs. 4W	-6.438	-8.494 to -4.381	Yes	****	<0.0001	A-B				1W vs. 4W	-0.7875	-1.321 to -0.2541	Yes	**	0.0066	A-B
1W vs. 8W	-2.543	-2.972 to -2.113	Yes	****	<0.0001	A-C				1W vs. 8W	-0.6175	-1.257 to 0.02211	No	ns	0.0581	A-C				1W vs. 8W	-3.535	-5.591 to -1.479	Yes	**	0.0025	A-C				1W vs. 8W	-0.245	-0.7784 to 0.2884	No	ns	0.4389	A-C
4W vs. 8W	0.3875	-0.04176 to 0.8168	No	ns	0.0763	B-C				4W vs. 8W	-0.62	-1.260 to 0.01961	No	ns	0.0571	B-C				4W vs. 8W	2.903	0.8464 to 4.959	Yes	**	0.0086	B-C				4W vs. 8W	0.5425	0.009108 to 1.076	Yes	*	0.0464	B-C
Test details	Mean 1	Mean 2	Mean Diff.	SE of diff.	n1	n2	q	DF		Test details	Mean 1	Mean 2	Mean Diff.	SE of diff.	n1	n2	q	DF		Test details	Mean 1	Mean 2	Mean Diff.	SE of diff.	n1	n2	q	DF		Test details	Mean 1	Mean 2	Mean Diff.	SE of diff.	n1	n2	q	DF
1W vs. 4W	1.01	3.94	-2.93	0.1537	4	4	26.95	9		1W vs. 4W	1.005	1.003	0.0025	0.2291	4	4	0.01543	9		1W vs. 4W	1.015	7.453	-6.438	0.7364	4	4	12.36	9		1W vs. 4W	1.033	1.82	-0.7875	0.191	4	4	5.83	9
1W vs. 8W	1.01	3.553	-2.543	0.1537	4	4	23.39	9		1W vs. 8W	1.005	1.623	-0.6175	0.2291	4	4	3.812	9		1W vs. 8W	1.015	4.55	-3.535	0.7364	4	4	6.789	9		1W vs. 8W	1.033	1.278	-0.245	0.191	4	4	1.814	9
4W vs. 8W	3.94	3.553	0.3875	0.1537	4	4	3.564	9		4W vs. 8W	1.003	1.623	-0.62	0.2291	4	4	3.827	9		4W vs. 8W	7.453	4.55	2.903	0.7364	4	4	5.574	9		4W vs. 8W	1.82	1.278	0.5425	0.191	4	4	4.016	9
Fig. 1E	Gli1									Fig. 1E	Gli2									Fig. 1E	Gli3									Fig. 1E	Hhip
1W	1.24	1.34	0.75	0.81						1W	1.01	0.81	1.21							1W	0.98	0.89	1.14							1W	1.23	1.05	0.93	0.83
4W	5.52	5.08	3.28	4.3						4W	2.81	2.31	2.38							4W	1	1.05	1.04							4W	2.11	1.51	2.13	1.23
8W	3.62	3.22	2.8	2.61						8W	1.48	1.13	1.03							8W	0.4	0.43	0.47							8W	1.79	1.85	1.27	1.6
Number of families	1									Number of families	1									Number of families	1									Number of families	1
Number of comparisons per family	3									Number of comparisons per family	3									Number of comparisons per family	3									Number of comparisons per family	3
Alpha	0.05									Alpha	0.05									Alpha	0.05									Alpha	0.05
Tukey's multiple comparisons test	Mean Diff.	95.00% CI of diff.	Significant?	Summary	Adjusted P Value					Tukey's multiple comparisons test	Mean Diff.	95.00% CI of diff.	Significant?	Summary	Adjusted P Value					Tukey's multiple comparisons test	Mean Diff.	95.00% CI of diff.	Significant?	Summary	Adjusted P Value					Tukey's multiple comparisons test	Mean Diff.	95.00% CI of diff.	Significant?	Summary	Adjusted P Value
1W vs. 4W	-3.51	-4.788 to -2.232	Yes	****	<0.0001	A-B				1W vs. 4W	-1.49	-2.085 to -0.8952	Yes	***	0.0006	A-B				1W vs. 4W	-0.02667	-0.2205 to 0.1672	No	ns	0.9079	A-B				1W vs. 4W	-0.735	-1.358 to -0.1124	Yes	*	0.0228	A-B
1W vs. 8W	-2.028	-3.306 to -0.7492	Yes	**	0.0042	A-C				1W vs. 8W	-0.2033	-0.7982 to 0.3915	No	ns	0.5763	A-C				1W vs. 8W	0.57	0.3761 to 0.7639	Yes	***	0.0003	A-C				1W vs. 8W	-0.6175	-1.240 to 0.005136	No	ns	0.0518	A-C
4W vs. 8W	1.483	0.2042 to 2.761	Yes	*	0.025	B-C				4W vs. 8W	1.287	0.6918 to 1.882	Yes	**	0.0014	B-C				4W vs. 8W	0.5967	0.4028 to 0.7905	Yes	***	0.0002	B-C				4W vs. 8W	0.1175	-0.5051 to 0.7401	No	ns	0.8604	B-C
Test details	Mean 1	Mean 2	Mean Diff.	SE of diff.	n1	n2	q	DF		Test details	Mean 1	Mean 2	Mean Diff.	SE of diff.	n1	n2	q	DF		Test details	Mean 1	Mean 2	Mean Diff.	SE of diff.	n1	n2	q	DF		Test details	Mean 1	Mean 2	Mean Diff.	SE of diff.	n1	n2	q	DF
1W vs. 4W	1.035	4.545	-3.51	0.4578	4	4	10.84	9		1W vs. 4W	1.01	2.5	-1.49	0.1939	3	3	10.87	6		1W vs. 4W	1.003	1.03	-0.02667	0.06319	3	3	0.5968	6		1W vs. 4W	1.01	1.745	-0.735	0.223	4	4	4.661	9
1W vs. 8W	1.035	3.063	-2.028	0.4578	4	4	6.263	9		1W vs. 8W	1.01	1.213	-0.2033	0.1939	3	3	1.483	6		1W vs. 8W	1.003	0.4333	0.57	0.06319	3	3	12.76	6		1W vs. 8W	1.01	1.628	-0.6175	0.223	4	4	3.916	9
4W vs. 8W	4.545	3.063	1.483	0.4578	4	4	4.579	9		4W vs. 8W	2.5	1.213	1.287	0.1939	3	3	9.386	6		4W vs. 8W	1.03	0.4333	0.5967	0.06319	3	3	13.35	6		4W vs. 8W	1.745	1.628	0.1175	0.223	4	4	0.7451	9
Fig. 1G	EdU+ cells (%)
Gli1-	16.26	12.73	10.55	17	15.2	9.75
Gli1+	28.45	27.41	22.42	19.54	28.53	32.48
Table Analyzed	Figure 1E
Column B	Gli1+
vs.	vs.
Column A	Gli1-
Unpaired t test
P value	0.0002
P value summary	***
Significantly different (P < 0.05)?	Yes
One- or two-tailed P value?	Two-tailed
t, df	t=5.659, df=10
How big is the difference?
Mean of column A	13.58
Mean of column B	26.47
Difference between means (B - A) ± SEM	12.89 ± 2.278
95% confidence interval	7.814 to 17.97
R squared (eta squared)	0.762
F test to compare variances
F, DFn, Dfd	2.379, 5, 5
P value	0.3635
P value summary	ns
Significantly different (P < 0.05)?	No
Data analyzed
Sample size, column A	6
Sample size, column B	6
